# Supplementary material for: Navigating adulthood with juvenile-onset type 1 diabetes: a scoping review on education, employment and quality of life
Source: Front Public Health. 2025 Dec 17;13:1707581. doi: 10.3389/fpubh.2025.1707581 (PMC12753982; doi:10.3389/fpubh.2025.1707581)
Supplement: Supplementary file 1 [file Table_1.xlsx]

## Sheet: Supplementary table
First Author	Title	Year	Doi	Citation	Aim of the study	Study Type	Diagnosis / Type of Diabetes	> 18 yo	T1D onset < 18yo	Description of population	N° of partecipants	Control group without T1D	Gap	Questionnaires or tools to evalutate the gap	Studis Excluded
Balfe M	Why do young adults with Type 1 diabetes find it difficult to manage diabetes in the workplace?	2014	DOI: 10.1016/j.healthplace.2013.12.016	Balfe M, Brugha R, Smith D, Sreenan S, Doyle F, Conroy R. Why do young adults with Type 1 diabetes find it difficult to manage diabetes in the workplace? Health Place. 2014 Mar;26:180-7. doi: 10.1016/j.healthplace.2013.12.016. Epub 2013 Dec 31. PMID: 24480739.	This article explores how and why workplace environments effect diabetes management for young people with Type 1 diabetes, 23–30 years of age.	qualitative design	T1D	yes	yes	adults	30	no	Employment	semi-structured interviews	No control group without T1D
Barnard KD	Psychosocial aspects of closed- and open-loop insulin delivery: closing the loop in adults with Type 1 diabetes in the home setting.	2015	DOI: 10.1111/dme.12706	Barnard KD, Wysocki T, Thabit H, et al. Psychosocial aspects of closed- and open-loop insulin delivery: closing the loop in adults with Type 1 diabetes in the home setting. Diabet Med. 2015;32(5):601-608. doi:10.1111/dme.12706	The aims of the present sub-study were to explore the psychosocial experiences with the use of closed-loop technology and to compare ratings for the closed-loop with those for the open-loop technology in adults with Type 1 diabetes taking part in a randomized crossover study.	randomized two-period crossover study	T1D	yes	not clear	Adults (aged > 18 years) on insulin pump therapy	24	no	None	/	No Gaps identified
Beverly EA	Look who's (not) talking: diabetic patients' willingness to discuss self-care with physicians.	2012	DOI: 10.2337/dc11-2422	Beverly EA, Ganda OP, Ritholz MD, Lee Y, Brooks KM, Lewis-Schroeder NF, Hirose M, Weinger K. Look who's (not) talking: diabetic patients' willingness to discuss self-care with physicians. Diabetes Care. 2012 Jul;35(7):1466-72. doi: 10.2337/dc11-2422. Epub 2012 May 22. PMID: 22619085; PMCID: PMC3379588.	One potential barrier to successful diabetes self-care may be reluctance to discuss self-care information with diabetes physicians. To assess this issue, we examined type 1 and type 2 diabetic patients’ relationships with their physicians and willingness to discuss self-care. We also assessed factors that may be associated with patients’ difficulties communicating self-care information.	cross-sectional observational study	T1D and T2D	yes	not clear	18–80 years diagnosed with type 1 or type 2 diabetes for at least 2 years	316 (91 T1D)	no	None	/	No Gaps identified
Brod M	The impact of non-severe hypoglycemic events on work productivity and diabetes management.	2011	DOI: 10.1016/j.jval.2011.02.001	Brod, Meryl et al. “The impact of non-severe hypoglycemic events on work productivity and diabetes management.” Value in health : the journal of the International Society for Pharmacoeconomics and Outcomes Research vol. 14,5 (2011): 665-71. doi:10.1016/j.jval.2011.02.001	Examine the impact of NSHEs occurring during work, outside working hours, and nocturnally, on productivity (both absenteeism and reduced performance while at work) and diabetes self-management in patients with type 1 and type 2 diabetes. In order to address the scarcity of currently available published data regarding the impact of NSHEs, this study addresses productivity and identifies the impact…	Cross sectional	T1D and T2D	yes	yes	≥ 18 years of age, and to have experienced ≥ 1 NSHE in the past month	1404, 713 with T1D	No control group, salary compared to estimate annual income	Employment	survey	No distinction between T1D and T2D
Bronner MB	The impact of type 1 diabetes on young adults’ health-related quality of life	2020	DOI: 10.1186/s12955-020-01370-8	Bronner, M.B., Peeters, M.A.C., Sattoe, J.N.T. et al. The impact of type 1 diabetes on young adults’ health-related quality of life. Health Qual Life Outcomes 18, 137 (2020). https://doi.org/10.1186/s12955-020-01370-8	The aim of this study was to assess HRQOL in a national cohort of young adults with T1DM in the Netherlands, and to compare their HRQOL scores with those of Dutch norm groups of healthy young adults (aged 18–25) and young adults with different chronic health conditions. This comparison may provide more insight in the impact of T1DM on young adults’ quality of life.	Cross Sectional Study	T1D	yes	yes	young adults	165	yes, 310 healthy young adults and 75 young adults with a chronic disease	QoL	PedsQL-YA	Included Study
Brown JB	Beyond the Sick Role: The Many Roles of Adults With Type 1 and Type 2 Diabetes in the Management of Hypoglycemia-The InHypo-DM Study, Canada.	2020	doi:10.1016/j.jcjd.2020.03.011	Brown JB, Valliere Y, McLachlan C, et al. Beyond the Sick Role: The Many Roles of Adults With Type 1 and Type 2 Diabetes in the Management of Hypoglycemia-The InHypo-DM Study, Canada. Can J Diabetes. 2020;44(7):657-662. doi:10.1016/j.jcjd.2020.03.011	Although previous studies have reported various strategies to support self-management of diabetes, we describe how these strategies translate into specific roles in the self-management of hypoglycemia.	qualitative design	T1D and T2D	yes	not clear	22-64 yo for the T1D	16 total, not clear n of T1D	no	Social	semi-structured interviews	No control group without T1D
Chiu HJ	A test of the Bruhn and Parcel Model of Health Promotion.	2005	DOI: 10.1097/01.jnr.0000387540.83630.38	Chiu HJ. A test of the Bruhn and Parcel Model of Health Promotion. J Nurs Res. 2005;13(3):184-196. doi:10.1097/01.jnr.0000387540.83630.38	The purposes of this study were to test the Bruhn and Parcel Model of Health Promotion (BPMHP) (1982), which explains how family influences and children’s developmental characteristics interact to affect child health behaviors.	observational study	T1D	no	yes	aged between 12 and 20 years,	117	no	Social	Diabetes Family Behavior Scale (DFBS),	Not adults
Daepp MIG	The effect of health on socioeconomic status: Using instrumental variables to revisit a successful randomized controlled trial	2017	DOI: 10.1016/j.ehb.2017.09.002	Daepp MIG, Arcaya MC. The effect of health on socioeconomic status: Using instrumental variables to revisit a successful randomized controlled trial. Econ Hum Biol. 2017;27(Pt B):305-314. doi:10.1016/j.ehb.2017.09.002	This paper provides a unique opportunity to test whether mitigating some of the consequences of Type 1 diabetes through effective blood glucose control shows an opposite causal effect of improving SES.	observational study	T1D	yes	not clear	The Diabetes Control and Complications Trial (DCCT) ran 1983– 1993 with 1441 type 1 diabetes patients (DCCT Research Group, 1993), and has been followed by the follow-up Epidemiology of Diabetes Interventions and Complications (EDIC) study since 1994.	518	no	Social	Two-Factor Hollingshead Index of Social Position	No control group without T1D
Dovey-Pearce G.	The influence of diabetes upon adolescent and young adult development: a qualitative study	2007	doi:10.1348/135910706X98317	Dovey-Pearce, Gail et al. “The influence of diabetes upon adolescent and young adult development: a qualitative study.” British journal of health psychology vol. 12,Pt 1 (2007): 75-91. doi:10.1348/135910706X98317	The aims are to gain more of a conceptual understanding of the impact of diabetes upon adolescent and young adult development and to discuss the implications of the findings for health care professionals, including psychologists.	qualitative design	T1D	no	yes	16-25 yo	19	no	Social	semi-structured interviews	No control group without T1D
Dür M.	Development of a new occupational balance-questionnaire: incorporating the perspectives of patients and healthy people in the design of a self-reported occupational balance outcome instrument	2014	doi:10.1186/1477-7525-12-45	Dür, Mona et al. “Development of a new occupational balance-questionnaire: incorporating the perspectives of patients and healthy people in the design of a self-reported occupational balance outcome instrument.” Health and quality of life outcomes vol. 12 45. 5 Apr. 2014, doi:10.1186/1477-7525-12-45	The aim of the study was to develop a generic self-reported outcome instrument to assess occupational balance based on the experiences of patients and healthy people including an examination of its psychometric properties.	mixed-methods with qualitative analysis of life stories od people with crhonic autoimmune diseases and a quantitative analyses to examine the validiti and consistency of the OB-Quest	T1D and other chronic autoimmune diseases	yes	not clear	36-63 yo	90 partecipants, of which 15 with T1D (only for the qualitative analysis)	yes, 76 healty people in the quantitative analysis	Employment	Occupational Balance-Questionnaire (OB-Quest)	Development of a Questionnaire
Ferguson SC	Influence of an early-onset age of type 1 diabetes on cerebral structure and cognitive function.	2005	DOI: 10.2337/diacare.28.6.1431	Ferguson SC, Blane A, Wardlaw J, et al. Influence of an early-onset age of type 1 diabetes on cerebral structure and cognitive function. Diabetes Care. 2005;28(6):1431-1437. doi:10.2337/diacare.28.6.1431	The present study aimed to establish whether cognitive performance differences associated with EOD were associated with coexistent structural brain differences. We hypothesized that if structural brain differences were more prevalent in EOD patients relative to those who developed diabetes later in life, then an organic contribution to their etiology was likely.	cross-sectional observational study	T1D	yes	yes	age < 45 years	71, of which 26 EOD (diagnosis before 7yo) and 45 LOD (7-17)	no	None	/	No Gaps identified
Gnavi R	Mortality and educational level among diabetic and non-diabetic population in the Turin Longitudinal Study: a 9-year follow-up.	2004	DOI: 10.1093/ije/dyh089	Gnavi R, Petrelli A, Demaria M, Spadea T, Carta Q, Costa G. Mortality and educational level among diabetic and non-diabetic population in the Turin Longitudinal Study: a 9-year follow-up. Int J Epidemiol. 2004 Aug;33(4):864-71. doi: 10.1093/ije/dyh089. Epub 2004 May 6. PMID: 15131089.	To compare diabetics with non-diabetics in terms of mortality and social differences in mortality, we conducted a study among people with diabetes living in the city of Turin, Italy, and compared them with Turin residents without diabetes.	retrospective cohort study	T1D and T2D	yes	yes	> 20 years of age ; type 1 (< 35 years of age) or type 2 (> 35 years)	31264 (1608 with type 1 diabetes and 29 656 with type 2 diabetes)	yes	None	/	No Gaps identified
Hakkarainen P	Disclosure of Type 1 diabetes at work among Finnish workers.	2017	DOI: 10.1111/dme.13134	Hakkarainen P, Moilanen L, Hänninen V, Räsänen K, Munir F. Disclosure of Type 1 diabetes at work among Finnish workers. Diabet Med. 2017 Jan;34(1):115-119. doi: 10.1111/dme.13134. Epub 2016 May 27. PMID: 27086666.	To determine which self-management factors and psychosocial work factors were associated with disclosing diabetes to colleagues, line managers and occupational health personnel among workers with Type 1 diabetes.	cross-sectional survey	T1D	/	/	wage earners with T1D	688	/	None	/	No Gaps identified
Hansen UM	Managing type 1 diabetes in the context of work life: A matter of containment.	2018	DOI: 10.1016/j.socscimed.2018.10.016	Hansen UM, Cleal B, Willaing I, Tjørnhøj-Thomsen T. Managing type 1 diabetes in the context of work life: A matter of containment. Soc Sci Med. 2018 Dec;219:70-77. doi: 10.1016/j.socscimed.2018.10.016. Epub 2018 Oct 19. PMID: 30391872.	In this study, the aim was to examine the interplay between illness and work life demonstrated by previous studies by using sociological theory. The guiding research question was: How can we understand and conceptualize diabetes management in the context of work life?	qualitative design	T1D	yes	yes	adults; 1) being diagnosed with type 1 diabetes, 2) age 18–70 years, and 3) experience managing diabetes in the workplace.	40	no	Employment	interviews	No control group without T1D
Joensen LE	Associations between patient characteristics, social relations, diabetes management, quality of life, glycaemic control and emotional burden in type 1 diabetes	2015	DOI: 10.1016/j.pcd.2015.06.007	Joensen, L. E., Almdal, T. P., & Willaing, I. (2016). Associations between patient characteristics, social relations, diabetes management, quality of life, glycaemic control and emotional burden in type 1 diabetes. Primary care diabetes, 10(1), 41–50. https://doi.org/10.1016/j.pcd.2015.06.007	The objective was to investigate associations between emotional burden and a number of individual variables: patient characteristics, social relations, diabetes management in everyday life, generic quality of life and glycaemic control, including determining to what extend these variables explain the differences in emotional burden in a large Danish population of people with type 1 diabetes.	cross-sectional survey	T1D	yes	not clear	adults with type 1 diabetes mellitus conducted at Steno Diabetes Center	2419	no	Social	Diabetes Distress Scale and data from an electronic patient record	No control group without T1D
Kennedy A	Attitudes and barriers to exercise in adults with a recent diagnosis of type 1 diabetes: a qualitative study of participants in the Exercise for Type 1 Diabetes (EXTOD) study.	2018	DOI: 10.1136/bmjopen-2017-017813	Kennedy A, Narendran P, Andrews RC, Daley A, Greenfield SM; EXTOD Group. Attitudes and barriers to exercise in adults with a recent diagnosis of type 1 diabetes: a qualitative study of participants in the Exercise for Type 1 Diabetes (EXTOD) study. BMJ Open. 2018;8(1):e017813. Published 2018 Jan 24. doi:10.1136/bmjopen-2017-017813	No studies have examined attitude and barriers to exercise in patients recently diagnosed with T1DM, a time when exercise habits may be greatly influenced. This qualitative study aimed to explore attitudes and barriers to exercise in adults with new-onset T1DM.	qualitative design	T1D	yes	no	16 and 60 years, diagnosed with T1DM in the previous 3 months from 19 UK hospital sites were invited to participate	15	no	Physical Activity	Interviews	No control group without T1D
Kime NH	Physical activity and exercise in adults with type 1 diabetes: understanding their needs using a person-centered approach.	2018	DOI: 10.1093/her/cyy028	Kime NH, Pringle A, Rivett MJ, Robinson PM. Physical activity and exercise in adults with type 1 diabetes: understanding their needs using a person-centered approach. Health Educ Res. 2018 Oct 1;33(5):375-388. doi: 10.1093/her/cyy028. PMID: 30184073.	Few studies have examined the reasons why people with T1D are less active and only one study that we have found uses qualitative methods to investigate inactivity in those with T1D. In recognition of the fact that those with T1D and the issues they have relating to physical activity are under-reported in the literature, the aim of this article is to use a person-centered approach as part of a qua…	qualitative design	T1D	yes	not clear	adults	67	no	Physical Activity	focus groups and individual semistructured interviews	No control group without T1D
Leckie AM	Frequency, severity, and morbidity of hypoglycemia occurring in the workplace in people with insulin-treated diabetes.	2005	DOI: 10.2337/diacare.28.6.1333	Leckie AM, Graham MK, Grant JB, Ritchie PJ, Frier BM. Frequency, severity, and morbidity of hypoglycemia occurring in the workplace in people with insulin-treated diabetes. Diabetes Care. 2005;28(6):1333-1338. doi:10.2337/diacare.28.6.1333	This present prospective study sought to quantify the frequency with which mild and severe hypoglycemia occurs in the workplace in a group of people with insulin-treated diabetes who were in regular employment. The 12-month study aimed to evaluate the consequences of any adverse events associated with episodes of hypoglycemia, with particular reference to daily work.	prospective study	T1D and T2D	yes	not clear	age range 20–69 years	243 people with insulin-treated diabetes, of whom 216 had type 1 diabetes, were recruited.	no	Employment	no	No control group without T1D
Lovén I	Early Onset of Type 1 Diabetes and Educational Field at Upper Secondary and University Level: Is Own Experience an Asset for a Health Care Career?	2017	DOI: 10.3390/ijerph14070712	Lovén I, Steen Carlsson K. Early Onset of Type 1 Diabetes and Educational Field at Upper Secondary and University Level: Is Own Experience an Asset for a Health Care Career?. Int J Environ Res Public Health. 2017;14(7):712. Published 2017 Jun 30. doi:10.3390/ijerph14070712	We investigate whether a health shock early in life links with a health-oriented education chosen at age 16 years or after age 18 years by comparing educational choices of people with type 1 diabetes to population controls with the same year of birth and municipality of residence in the year of disease onset.	Retrospective observational cohort Study	T1D	yes	yes	Diagnosis from age 2 to 15, data from Swedish Childhood Diabetes Register	2756	yes, 11020 adults without T1D from the swedish Total Population Register	Education	Swedish Childhood Diabetes Register, Multi-Generation Register, Longitudinal Integration Database for Health Insurance and Labour Market Studies, Swedish Register of Education	Included Study
Lukács A	Health-related quality of life of adolescents with type 1 diabetes in the context of resilience.	2018	DOI: 10.1111/pedi.12769	Lukács A, Mayer K, Sasvári P, Barkai L. Health-related quality of life of adolescents with type 1 diabetes in the context of resilience. Pediatr Diabetes. 2018;19(8):1481-1486. doi:10.1111/pedi.12769	Our study primarily evaluated the HRQoL of adolescents with T1D from multidimensional aspects including demographics (sex, age, family structure, and parental income) clinical (diabetes duration, GC, and intensive insulin therapy modalities), personal (RS) and behavioral (PA) factors.	multicenter quantitative correlational design	T1D	no	yes	13-19 yo	229	no	Physical Activity	Pediatric Quality of Life Inventory 3.0 Diabetes Module (PedsQL DM),	Not adults
Luyckx K	Illness self-concept in Type 1 diabetes: a cross-sectional view on clinical, demographic, and psychosocial correlates	2015	DOI: 10.1080/13548506.2014.902482	Luyckx K, Rassart J, Weets I. Illness self-concept in Type 1 diabetes: a cross-sectional view on clinical, demographic, and psychosocial correlates. Psychol Health Med. 2015;20(1):77-86. doi:10.1080/13548506.2014.902482	The present study examined the associations between illness self-concept and clinical, demographic, personality variables, illness perceptions, and problem areas in diabetes.	observational study	T1D	yes	yes	age 18–35 years	478 from Belgian Diabetes Registry	no	Social	Illness Self-Concept Scale, Revised Illness Perception Questionnaire, Quick Big Five, Rosenberg Self-Esteem Scale, Center for Epidemiologic Studies Depression Scale	No control group without T1D
McCarthy M	Managing Diabetes in the Workplace	2021	DOI: 10.1177/2165079920965538	McCarthy M, Vorderstrasse A, Yan J, Portillo A, Dickson VV. Managing Diabetes in the Workplace. Workplace Health Saf. 2021 May;69(5):216-223. doi: 10.1177/2165079920965538. Epub 2020 Nov 11. PMID: 33174518.	The purpose of this study was to explore the interrelationship between work-related factors (job content, work limitations, and work–life balance) and current work ability in a diverse sample of working adults with diabetes.	cross-sectional mixed-methods study	T1D and T2D	yes	not clear	> 18 yo	101 working adults with type 1 diabetes (12) and T2D	no	Employment	Work Ability Index and Karasek’s Job Content Questionnaire (JCQ) + Interviews	No control group without T1D
Milton B	The social and economic consequences of childhood-onset Type 1 diabetes mellitus across the lifecourse: a systematic review.	2006	DOI: 10.1111/j.1464-5491.2006.01796.x	Milton B, Holland P, Whitehead M. The social and economic consequences of childhood-onset Type 1 diabetes mellitus across the lifecourse: a systematic review. Diabet Med. 2006 Aug;23(8):821-9. doi: 10.1111/j.1464-5491.2006.01796.x. PMID: 16911617.	A key aim of the review was to explore whether disadvantaged children experience worse outcomes, and conversely whether more affluent children are better protected from the adverse consequences of their condition. The review therefore sought to identify studies that analysed outcomes by socio-economic status, defined by parental occupation, education, income or deprivation of the area of residenc…	systematic-review	T1D	/	/	/	/	/	None	/	No Gaps identified
Mitchell RJ	The impact of type 1 diabetes mellitus in childhood on academic performance: A matched population-based cohort study.	2022	DOI: 10.1111/pedi.13317	Mitchell RJ, McMaugh A, Woodhead H, Lystad RP, Zurynski Y, Badgery-Parker T, Cameron CM, Hng TM. The impact of type 1 diabetes mellitus in childhood on academic performance: A matched population-based cohort study. Pediatr Diabetes. 2022 May;23(3):411-420. doi: 10.1111/pedi.13317. Epub 2022 Feb 3. PMID: 35080102; PMCID: PMC9306722.	This study aims to compare scholastic performance and high school completion in young people hospitalized with T1D compared to matched peers not hospitalized with diabetes.	Retrospective observational cohort Study	T1D	no	yes	< = 18 yo	833 hospitalised patients with T1D	yes, non hospitalized patients with T1D	Education	NSW Registry of Births, Deaths, and Marriages // National Assessment Plan for Literacy and Numeracy (NAPLAN) // Record of School Achievement and the Higher School Certificate	Not adults
Naughton MJ	Longitudinal associations between sex, diabetes self-care, and health-related quality of life among youth with type 1 or type 2 diabetes mellitus	2014	DOI: 10.1016/j.jpeds.2014.01.027	Naughton MJ, Yi-Frazier JP, Morgan TM, et al. Longitudinal associations between sex, diabetes self-care, and health-related quality of life among youth with type 1 or type 2 diabetes mellitus. J Pediatr. 2014;164(6):1376-83.e1. doi:10.1016/j.jpeds.2014.01.027	To further explore these relationships using longitudinal data, the SEARCH incident cohorts were used to investigate the associations between sex, diabetes self-care management and the HRQL of children and adolescents with Type 1 or Type 2 diabetes.	SEARCH is a multicenter, population-based study of youth with non-gestational, clinically diagnosed diabetes who were less than age 20 at the time of diabetes diagnosis	T1D and T2D	no	yes	10–22 yo	910 T1D and 241 T2D	no	None	/	No Gaps identified
Nicholl MC	Diabetes Camp Counselors: An Exploration of Counselor Characteristics and Quality of Life Outcomes	2017	DOI: 10.1177/0145721717717246	Nicholl MC, Valenzuela JM, Nierenberg B, Mayersohn GS. Diabetes Camp Counselors: An Exploration of Counselor Characteristics and Quality of Life Outcomes. The Diabetes Educator. 2017;43(4):378-387. doi:10.1177/0145721717717246	The purpose of this study was to explore the characteristics of emerging adults, with and without T1DM, who volunteer as camp counselors and the psychosocial benefits they gained from attending camp. The primary aims of the study were to investigate counselors’ common themes of motivation for participating, changes in diabetes management following camp, and learning experiences gained from time s…	observational study	T1D	not olny	not clear	Diabetes Camp counselors (19.07 ± 2.71 years old)	30	22	None	/	No Gaps identified
Nicolucci A	Diabetes Attitudes, Wishes and Needs second study (DAWN2™): cross-national benchmarking of diabetes-related psychosocial outcomes for people with diabetes	2013	DOI: 10.1111/dme.12245	Nicolucci A, Kovacs Burns K, Holt RI, et al. Diabetes Attitudes, Wishes and Needs second study (DAWN2™): cross-national benchmarking of diabetes-related psychosocial outcomes for people with diabetes [published correction appears in Diabet Med. 2013 Oct;30(10):1266]. Diabet Med. 2013;30(7):767-777. doi:10.1111/dme.12245	The aims of the study are to: (1) improve our understanding of the unmet needs of people with diabetes and those who care for them; (2) facilitate dialogue and collaboration among all key stakeholders to strengthen active patient involvement and self-management; and (3) establish a validated multinational survey system for assessing and benchmarking psychosocial and educational aspects of diabete…	observational study	T1D and T2D	yes	not clear	17 countries; 500 adults (≥ 18 years) with diabetes: 80 with Type 1 diabetes and 420 with Type 2 diabetes from each country	8596 adults	no	QoL	EuroQol-5D visual analogue scale (EQ-5DVAS), Problem Areas in Diabetes Scale 5 (PAID-5); Patient Assessment of Chronic Illness Care-DAWNShort Form (PACIC-DSF); Summary of Diabetes Self-Care Activities measure (SDSCA-6); WHOQOL-BREF Global Quality of Life item; and theWHO-5Well-Being Index (WHO-5)	No control group without T1D
Nishita CM	Self-perceptions on the impact of diabetes among working adults: insights into disability prevention	2011	DOI: 10.1007/s10935-011-0244-x	Nishita CM, Uehara DL, Tom T. Self-perceptions on the impact of diabetes among working adults: insights into disability prevention. J Prim Prev. 2011 Dec;32(5-6):299-309. doi: 10.1007/s10935-011-0244-x. PMID: 21800161.	The purpose of this side study was to relate diabetes pathology with individual beliefs about the illness and identify specific characteristics that may determine innovative treatments. This paper is a cross-sectional side study that used Hawai‘i DMIE trial data to explore perceptions about the impact of diabetes on future independence and employment. This paper also examines a range of potential…	cross- sectional side study	T1D and T2D	yes	not clear	18 and 62 years of age, employed at least 10 h per week for four consecutive weeks	190 (86% with T2D)	no	Employment	/	No control group without T1D
Nyanzi R	Diabetes and quality of life: a Ugandan perspective	2014	DOI: 10.1155/2014/402012	Nyanzi R, Wamala R, Atuhaire LK. Diabetes and quality of life: a Ugandan perspective. J Diabetes Res. 2014;2014:402012. doi:10.1155/2014/402012	Our study was aimed at assessing the factors associated with quality of life among diabetic patients in the country. Particularly, the study seeks to establish how the factors in the literature related to diabetic patients in the Uganda.	cross-sectional design	T1D and T2D	yes	not clear	adults	219	no	QoL	quality of life instrument for Indian diabetes patients (QOLID); five quality of domains: role limitation due to physical health, mental health, treatment satisfaction, physical endurance, and diet satisfaction	No control group without T1D
Oser TK	Using Social Media to Broaden Understanding of the Barriers and Facilitators to Exercise in Adults With Type 1 Diabetes	2019	DOI: 10.1177/1932296819835787	Oser TK, Minnehan KA, Wong G, et al. Using Social Media to Broaden Understanding of the Barriers and Facilitators to Exercise in Adults With Type 1 Diabetes. J Diabetes Sci Technol. 2019;13(3):457-465. doi:10.1177/1932296819835787	This study aimed to broaden the understanding of barriers and facilitators to exercise among adults with T1D by exploring social media—specifically T1D themed blogs—in addition to more traditional interviews and journals	qualitative design	T1D	yes	not clear	ten people with T1D between the ages of 18 and 65 years	10	no	Physical Activity	interviews	No control group without T1D
Owusu B.	Living with type 1 diabetes and schooling among young people in Ghana: a truism of health selection, inadequate support, or artefactual explanation of educational inequalities?	2024	DOI:10.1186/s12889-024-18590-y	Owusu, Bernard Afriyie, and David Teye Doku. “Living with type 1 diabetes and schooling among young people in Ghana: a truism of health selection, inadequate support, or artefactual explanation of educational inequalities?.” BMC public health vol. 24,1 1137. 24 Apr. 2024, doi:10.1186/s12889-024-18590-y	In this research, we explored the impact of T1DM on the schooling of young people living with the disease, and discussed the results within health selection, social support, and artefactual perspectives of inequality.	qualitative design	T1D	not only	eh	14-24 yo, student or was a student within 24 months preceding the study	28 with T1D + 12 caregivers	no	Education	interview	No control group without T1D
Peasgood	The Impact of Diabetes-Related Complications on Preference-Based Measures of Health-Related Quality of Life in Adults with Type I Diabetes	2016	DOI: 10.1177/0272989X16658660	Peasgood T, Brennan A, Mansell P, Elliott J, Basarir H, Kruger J. The Impact of Diabetes-Related Complications on Preference-Based Measures of Health-Related Quality of Life in Adults with Type I Diabetes. Medical Decision Making. 2016;36(8):1020-1033	This study estimates health-related quality of life (HRQoL) or utility decrements associated with type 1 diabetes mellitus (T1DM) using data from a UK research program on the Dose Adjustment For Normal Eating (DAFNE) education program.	observational study	T1D	yes	not clear	individuals who undertook a DAFNE course in 2009–2012	2341	no	QoL	EQ-5D, SF-6D, and EQ-VAS	No control group without T1D
Persson S	Impact of childhood-onset type 1 diabetes on schooling: a population-based register study	2013	DOI: 10.1007/s00125-013-2870-8	Persson S, Dahlquist G, Gerdtham UG, Steen Carlsson K. Impact of childhood-onset type 1 diabetes on schooling: a population-based register study. Diabetologia. 2013 Jun;56(6):1254-62. doi: 10.1007/s00125-013-2870-8. Epub 2013 Feb 24. PMID: 23435847.	The aim of this study was to analyse the cumulative impact on educational achievement of childhood onset of type 1 diabetes, controlling for demographic and socioeconomic background. A further aim was to explore whether diabetes and educational achievement were associated with participation in the labour market among the young adults included 10 years after they had finished upper secondary schoo…	Retrospective observational cohort Study	T1D	no	yes	< 16 yo	2,485 individuals from the SCDR	yes, 9.940 controls (for each individual, four controls from the general population, matched for year of birth and residence at the time of diagnosis, were selected by Statistics Sweden)	Education	Swedish Childhood Diabetes Register, which was linked to the Longitudinal Integration Database for Health Insurance and Labour Market Studies (LISA), the Multi-Generation Register and the Swedish Register of Education at Statistics Sweden	Not adults
Persson S	Labor market consequences of childhood onset type 1 diabetes	2016	DOI: 10.1016/j.ehb.2016.09.003	Persson S, Gerdtham UG, Steen Carlsson K; Swedish Childhood Diabetes Study Group. Labor market consequences of childhood onset type 1 diabetes. Econ Hum Biol. 2016 Dec;23:180-192. doi: 10.1016/j.ehb.2016.09.003. Epub 2016 Sep 14. PMID: 27697622.	The paper contributes to the understanding of the complex relationship between SES and health in that it highlights possible links from childhood health to labor market outcomes, which is interesting both in its own right and from a health and labor market policy perspective.	Retrospective observational cohort Study	T1D	yes	yes	adults	2485	yes, 9940 adults without T1D from the swedish Total Population Register	Employment	Swedish Childhood Diabetes Register, Multi-Generation Register, Longitudinal Integration Database for Health Insurance and Labour Market Studies, Swedish Medical Birth Register	Included Study
Rankin D	Experiences of hypoglycaemia unawareness amongst people with Type 1 diabetes: A qualitative investigation.	2014	DOI: 10.1177/1742395313513911	Rankin D, Elliott J, Heller S, Amiel S, Rogers H, DeZoysa N, Lawton J. Experiences of hypoglycaemia unawareness amongst people with Type 1 diabetes: A qualitative investigation. Chronic Illn. 2014 Sep;10(3):180-91. doi: 10.1177/1742395313513911. Epub 2013 Dec 2. PMID: 24302225.	Our objectives were to develop a better understanding of people’s lived experiences of hypoglycaemia unawareness and inform recommendations for how people with the condition could be better supported to live with and manage the impact of their unawareness of hypoglycaemia on their everyday lives.	qualitative design	T1D	yes	not clear	people who had hypoglycaemia unawareness (Gold score > 4)	38 people with T1D	no	Social	interviews	No control group without T1D
Rankin D	Understanding information and education gaps among people with type 1 diabetes: a qualitative investigation.	2011	DOI: 10.1016/j.pec.2010.04.026	Rankin D, Heller S, Lawton J. Understanding information and education gaps among people with type 1 diabetes: a qualitative investigation. Patient Educ Couns. 2011 Apr;83(1):87-91. doi: 10.1016/j.pec.2010.04.026. Epub 2010 May 31. PMID: 20570079.	The aim was to examine and explore how, and why, gaps in patients’ diabetes knowledge originated, in order to inform the development of future educational interventions.	qualitative design	T1D	yes	not clear	patients who had attended a DAFNE course	30	no	None	/	No Gaps identified
Ritholz MD	Impact of continuous glucose monitoring on diabetes management and marital relationships of adults with Type 1 diabetes and their spouses: a qualitative study	2014	DOI: 10.1111/dme.12276	Ritholz MD, Beste M, Edwards SS, Beverly EA, Atakov-Castillo A, Wolpert HA. Impact of continuous glucose monitoring on diabetes management and marital relationships of adults with Type 1 diabetes and their spouses: a qualitative study. Diabet Med. 2014;31(1):47-54. doi:10.1111/dme.12276	The present qualitative study expands on the results of our previous study [10] by exploring patients’ with Type 1 diabetes and their spouses’ perceptions of continuous glucose monitoring for their diabetes management and marital relationship.	qualitative design	T1D	yes	not clear	adult	34 (9 younger (30–49 years) and 11 older (50–70 years) patients with Type 1 diabetes and 14 spouses)	no	Social	focus groups	No control group without T1D
Rodríguez-Almagro J.	Health-related quality of life in diabetes mellitus and its social, demographic and clinical determinants: A nationwide cross-sectional survey	2018	DOI: 10.1111/jocn.14624	Alvarado-Martel, D., Velasco, R., Sánchez-Hernández, R. M., Carrillo, A., Nóvoa, F. J., & Wägner, A. M. (2015). Quality of life and type 1 diabetes: A study assessing patients’ perceptions and self-management needs. Patient Preference and Adherence, 9, 1315–1323.	The goal of this study was to determine HRQoL levels in a representative sample of Spanish adults with DM along with its determinant factors. Specifically, we aim to (a) find out the overall QoL and underlying dimensions of Spanish adult diabetic patients; (b) identify the main sociodemographic and clinical factors related to HRQoL in diabetics; and (c) determine the influence that complications …	cross-sectional study	DM (irrespectiveof type)	yes	not clear	adults (aged over 18 years	456	no	QoL	Diabetes Qual-ity of Life (DQoL), translated intoSpanish and validated for use in this language (EsDQoL)	No control group without T1D
Ruston A	Diabetes in the workplace - diabetic's perceptions and experiences of managing their disease at work: a qualitative study	2013	DOI: 10.1186/1471-2458-13-386	Ruston A, Smith A, Fernando B. Diabetes in the workplace - diabetic's perceptions and experiences of managing their disease at work: a qualitative study. BMC Public Health. 2013;13:386. Published 2013 Apr 25. doi:10.1186/1471-2458-13-386	The aim of this paper is to examine the ways in which people with type 1 and type 2 diabetes accessed support for and managed their diabetes whilst at work and to identify factors that presented barriers to effective management.	qualitative design	T1D and T2D	yes	yes	adults	43 (32 T1D and 11 T2D)	no	Employment	interviews	No control group without T1D
Sander S E	A Cross-sectional Study on the Impact of Educational Status on Physical Activity Level in Danish and English Adults With Type 1 Diabetes	2024	DOI: 10.1016/j.jcjd.2024.01.002	Sander, Sarah Elton et al. “A Cross-sectional Study on the Impact of Educational Status on Physical Activity Level in Danish and English Adults With Type 1 Diabetes.” Canadian journal of diabetes vol. 48,3 (2024): 204-210.e1. doi:10.1016/j.jcjd.2024.01.002	The primary aim of the present study was to investigate the association between education level and level of physical activity among people with type 1 diabetes.We hypothesized that a higher education level was associated with a higher level of physical activity. We also examined the association between education level and self-reported glycemic challenges in relation to physical activity among t…	questionnaire-based crossectional study	T1D	yes	yes	>18 years old, diagnosed with type 1 diabetes	324, 32 low education level, 108 medium, 184 high	no	Physical Activity	Saltine Grimby Physical Activity Level Scale	No control group without T1D
Speight J	Long-term biomedical and psychosocial outcomes following DAFNE (Dose Adjustment For Normal Eating) structured education to promote intensive insulin therapy in adults with sub-optimally controlled Type 1 diabetes	2010	DOI: 10.1016/j.diabres.2010.03.017	Speight J, Amiel SA, Bradley C, et al. Long-term biomedical and psychosocial outcomes following DAFNE (Dose Adjustment For Normal Eating) structured education to promote intensive insulin therapy in adults with sub-optimally controlled Type 1 diabetes. Diabetes Res Clin Pract. 2010;89(1):22-29. doi:10.1016/j.diabres.2010.03.017	To explore long-term outcomes of participation in a Dose Adjustment For Normal Eating (DAFNE) training course, which provided one-off exposure to structured education in intensive insulin therapy to people with established Type 1 diabetes	trial	T1D	yes	not clear	mean age was 44 +- 9 years (range = 26–65 years), and the mean duration of diabetes was 20+-10 years (range = 5–47 years).	141	no	None	/	No Gaps identified
